# Supplementary material for: Clinical and Imaging Characteristics to Discriminate Between Complicated and Uncomplicated Acute Cholecystitis: A Regression Model and Decision Tree Analysis
Source: Diagnostics (Basel). 2025 Jul 14;15(14):1777. doi: 10.3390/diagnostics15141777 (PMC12293178; doi:10.3390/diagnostics15141777)
Supplement: Supplementary file 1 [file diagnostics-15-01777-s001.zip]

Archive with 3 entries (3 files):
- Figure S1. ROC of variables in Model 1 and 2.tif
- Table S1. ICD10.pdf
- Table S2. Severity grading of TG18.pdf
